# Supplementary material for: The Loss-Function of KNL1 Causes Oligospermia and Asthenospermia in Mice by Affecting the Assembly and Separation of the Spindle through Flow Cytometry and Immunofluorescence
Source: Sensors (Basel). 2023 Feb 25;23(5):2571. doi: 10.3390/s23052571 (PMC10007211; doi:10.3390/s23052571)
Supplement: Supplementary file 1 [file sensors-23-02571-s001.zip]

Archive with 1 entries (1 files):
- sensors-2192430-supplementary.pdf
